# Supplementary material for: Clinician-created educational video for shared decision-making in the outpatient management of acne
Source: PLoS One. 2022 Jul 8;17(7):e0271100. doi: 10.1371/journal.pone.0271100 (PMC9269380; doi:10.1371/journal.pone.0271100)
Supplement: S1 Data — (XLSX) [file pone.0271100.s005.xlsx]

## Sheet: test score
Pretest score	gender	age	Posttest score	gender	age
80	female	18	100	female	18
100	female	23	100	female	23
100	female	23	100	female	23
60	female	23	80	female	23
80	female	24	100	female	24
100	female	24	100	female	24
60	female	24	100	female	24
100	female	25	100	female	25
40	female	25	100	female	25
80	female	25	100	female	25
100	female	26	100	female	26
100	female	27	100	female	27
100	female	27	100	female	27
100	female	28	100	female	28
80	female	28	100	female	28
80	female	30	100	female	30
100	female	47	100	female	47
80	male	15	100	male	15
60	male	17	100	male	17
100	male	17	100	male	17
60	male	18	100	male	18
100	male	18	100	male	18
80	male	19	100	male	19
60	male	20	100	male	20
100	male	20	100	male	20
60	male	21	100	male	21
80	male	22	100	male	22
80	male	23	80	male	23
60	male	23	100	male	23
60	male	23	100	male	23
80	male	23	100	male	23
80	male	24	100	male	24
60	male	24	80	male	24
100	male	24	100	male	24
100	male	24	100	male	24
80	male	24	100	male	24
100	male	24	100	male	24
100	male	27	100	male	27
80	male	28	100	male	28
80	male	28	100	male	28
100	male	28	100	male	28
80	male	28	100	male	28
100	male	29	100	male	29
80	male	30	100	male	30
60	male	30	100	male	30
100	male	30	100	male	30
80	male	33	100	male	33
20	male	35	100	male	35
100	male	37	100	male	37
40	male	42	100	male	42

## Sheet: The results of the questionnair
Your age	Your gender	Compared with reading the pamphlet and watching the educational video, which way do you prefer?	Compared to the educational pamphlet, does the educational video impress you more about the acne mechanism, treatment, and side effects of oral isotretinoin?	Compared to the educational pamphlet, does the educational video help you to understand the acne mechanism, treatment, and side effects of oral isotretinoin more efficiently?	What is your opinion or suggestion about the educational video?
18	female	1	5	5
23	female	1	5	5
23	female	1	5	5
23	female	1	5	5	It is very clear. The video with pictures let me understand more.
24	female	1	4	4
24	female	1	5	5
25	female	1	5	5
25	female	1	5	5
25	female	1	5	5
27	female	1	4	4
27	female	1	5	5
28	female	1	5	5
28	female	1	5	5
30	female	1	5	5
47	female	1	5	5
24	female	2	4	5
26	female	2	4	4
19	male	1	4	4
15	male	1	5	5	Suggest adding clinical picture of side effect about oral isotretinoin would impress me more
18	male	1	5	5	Very good
18	male	1	5	5	It is clear to help us understand oral isotretinoin efficiently.
19	male	1	5	5
20	male	1	5	5
21	male	1	5	5
22	male	1	5	5
23	male	1	5	5	Very good
23	male	1	5	5
23	male	1	4	4
23	male	1	5	5
24	male	1	5	5	Very good
24	male	1	5	5	The video that the doctor explained is very clear.
24	male	1	5	5
24	male	1	5	5
27	male	1	5	5
28	male	1	4	4
28	male	1	4	4
30	male	1	4	4	Very good
30	male	1	5	5
30	male	1	5	5
33	male	1	5	5	Very good
35	male	1	5	5
37	male	1	5	5
42	male	1	5	5
20	male	2	5	5
24	male	2	5	5	Very good
24	male	2	5	5	The video is very clear.
28	male	2	5	5
29	male	2	4	5
17	male	3	4	4
28	male	3	4	5
		1 educational video; 2 pamphlet; 3 the same	5 strongly agree; 4 agree; 3 neutral; 2 disagree; 1 strongly disagree	5 strongly agree; 4 agree; 3 neutral; 2 disagree; 1 strongly disagree
